# Supplementary material for: Carbothermal Synthesis of Sludge Biochar Supported Nanoscale Zero-Valent Iron for the Removal of Cd2+ and Cu2+: Preparation, Performance, and Safety Risks
Source: Int J Environ Res Public Health. 2022 Nov 30;19(23):16041. doi: 10.3390/ijerph192316041 (PMC9740856; doi:10.3390/ijerph192316041)
Supplement: Supplementary file 1 [file ijerph-19-16041-s001.zip]

Archive with 1 entries (1 files):
- ijerph-1997243-supplementary.pdf
